# Supplementary material for: The Adapted POM Analysis of Avenanthramides In Silico
Source: Pharmaceuticals (Basel). 2023 May 9;16(5):717. doi: 10.3390/ph16050717 (PMC10224542; doi:10.3390/ph16050717)
Supplement: Supplementary file 1 [file pharmaceuticals-16-00717-s001.zip]

Archive with 1 entries (1 files):
- pharmaceuticals-2383715-supplementary.pdf
